# Supplementary material for: Functional Repetitive Neuromuscular Magnetic Stimulation (frNMS) Targeting the Tibialis Anterior Muscle in Children with Upper Motor Neuron Syndrome: A Feasibility Study
Source: Children (Basel). 2023 Sep 22;10(10):1584. doi: 10.3390/children10101584 (PMC10605892; doi:10.3390/children10101584)
Supplement: Supplementary file 1 [file children-10-01584-s001.zip]

Archive with 1 entries (1 files):
- children-2563644-supplementary.pdf
